# Supplementary material for: Phytochemical Profiling and Antioxidant Activity of Justicia thunbergioides (Lindau) Leonard (Acanthaceae): A Promising Source of Therapeutic Metabolites
Source: Pharmaceuticals (Basel). 2026 Mar 16;19(3):486. doi: 10.3390/ph19030486 (PMC13028939; doi:10.3390/ph19030486)
Supplement: Supplementary file 1 [file pharmaceuticals-19-00486-s001.zip]

Archive with 1 entries (1 files):
- pharmaceuticals-4185792-supplementary.pdf
